# Supplementary material for: Thromboinflammatory Biomarkers in Lymphomas: Linking Inflammation to Thrombosis Risk
Source: Int J Mol Sci. 2025 Feb 26;26(5):2058. doi: 10.3390/ijms26052058 (PMC11900196; doi:10.3390/ijms26052058)
Supplement: Supplementary file 1 [file ijms-26-02058-s001.zip]

Archive with 1 entries (1 files):
- ijms-3423892-supplementary.pdf
